# Supplementary material for: The Immunopathology of Pulmonary Rejection after Murine Lung Transplantation
Source: Cells. 2024 Jan 27;13(3):241. doi: 10.3390/cells13030241 (PMC10854916; doi:10.3390/cells13030241)
Supplement: Supplementary file 1 [file cells-13-00241-s001.zip]

Archive with 1 entries (1 files):
- cells-2820396-supplementary.pdf
